# Supplementary material for: Universal cervical‐length screening to prevent preterm birth in twin pregnancy: cost‐utility analysis
Source: Ultrasound Obstet Gynecol. 2025 Jul 10;66(3):290–7. doi: 10.1002/uog.29287 (PMC12401501; doi:10.1002/uog.29287)
Supplement: Supplementary file 1 — Appendix S1 Detailed calculations (Excel spreadsheet) [file UOG-66-290-s002.xlsx]

## Sheet: Screening detection
	SOURCE: Melamed AJOG 2016 (PMID 27365003) *detailed data provided by author
			Strategy1	Strategy2	Strategy3
				18-20	Cervix <=25/15mm ONLY at 21-24w	Cervix <=25/15mm anytime between 18-24w
	Proportion of patients with short cervix	CL <=25mm		0.044	0.109	0.117	Melamed AJOG 2016 (PMID 27365003)
		CL <=15mm		0.021	0.045	0.048	Melamed AJOG 2016 (PMID 27365003)
	CL measurement rates calculations for decision tree
	Bold = model parameter
	Highlight = source value		<= 15 mm when <= 25 mm	<= 15 mm (15)
	Sample size in (n)		0.468182	0.0206
		<= 25 mm (32)	16-25 mm when <= 25 mm	16-25 mm (17)
		0.044	0.531818	0.0234
	t1 (728)	32			<= 15 mm when <= 25 mm (20)
		> 25 mm (696)			0.376712
		0.956	t2	<= 25 mm (53)	16-25 mm when <= 25 mm (33)
				0.0763598	0.623288
	Total <= 25 s3	0.117		> 25 mm (643)	Screen negative (t1, t2)
	<= 25 from t2 only	0.073		0.92364	0.883
	Total <= 15 s3	0.0481
	<= 15 from t2 only	0.0275
	95% CI CALCULATIONS --> WILSON SCORE METHOD
	p (proportion)	x (n event)	n (observations)	A	B	C	95 CI
	0.044	32	728	67.8416	22.0192	1463.68	0.03, 0.06
	0.468	15	32	33.8416	11.721	71.6832	0.31, 0.64
	0.076	53	696	109.842	27.6998	1399.68	0.06, 0.1
	0.377	20	53	43.8416	14.3605	113.683	0.26, 0.51

## Sheet: Delivery probabilities
	SOURCE: Melamed AJOG 2016 (PMID 27207277) *detailed data provided by author
			Estimates				References
			Strategy1	Strategy2	Strategy3
				18-20	Cervix <=25/15mm ONLY at 21-24w	Cervix <=25/15mm anytime between 18-24w
	Rate of preterm birth	<37w - overall	0.561
		<37w - For CL >25mm		0.624	0.615	0.613
		<37w - For CL <=25mm		71.9% (vs. 62.4% if >25mm)	73.4% (vs. 61.5% if >25mm)	74.1% (vs. 61.3% if >25mm)	Melamed AJOG 2016 (PMID 27365003)
		<37w - For CL 16-25mm		0.647	0.696	0.7	Melamed AJOG 2016 (PMID 27365003)
		<37w - For CL <=15mm		80.0% (vs. 62.4% if >15mm)	78.8% (vs. 62.0% if >15mm)	80.0% (vs. 61.9% if >15mm)	Melamed AJOG 2016 (PMID 27365003)
		<34w - For CL >25mm		0.116	0.097	0.096
		<34w - For CL <=25mm		43.8% (vs. 11.6% if >25mm)	40.5% (vs. 9.7% if >25mm)	38.8% (vs. 9.6% if >25mm)	Melamed AJOG 2016 (PMID 27365003)
				0.651	N/A		Romero IPD UOG 2022 (PMID: 34941003)
		<34w - For CL 16-25mm		0.294	0.304	0.28	Melamed AJOG 2016 (PMID 27365003)
		<34w - For CL <=15mm		60.0% (vs. 12.1% if >15mm)	54.5% (vs. 11.1% if >15mm)	54.3% (vs. 11.0% if >15mm)	Melamed AJOG 2016 (PMID 27365003)
				0.795	N/A		Roman AJOG 2015 (PMID: 25637840)
		<32w - For CL >25mm		0.053	0.037	0.036
		<32w - For CL <=25mm		40.6% (vs. 5.3% if >25mm)	32.9% (vs. 3.7% if >25mm)	31.8% (vs. 3.6% if >25mm)	Melamed AJOG 2016 (PMID 27365003)
				0.465	N/A		Romero IPD UOG 2022 (PMID: 34941003)
		<32w - For CL 16-25mm		0.235	0.196	0.18	Melamed AJOG 2016 (PMID 27365003)
		<32w - For CL <=15mm		60.0% (vs. 5.8% if >15mm)	51.5% (vs. 4.7% if >15mm)	51.4% (vs. 4.6% if >15mm)	Melamed AJOG 2016 (PMID 27365003)
				0.564	N/A		Roman AJOG 2015 (PMID: 25637840)
		<28w - For CL >25mm		0.016	0.011	0.009
		<28w - For CL <=25mm		31.3% (vs. 1.6 if >25mm)	17.7% (vs. 1.1% if >25mm)	17.6% (vs. 0.9% if >25mm)	Melamed AJOG 2016 (PMID 27365003)
				0.256	N/A		Romero IPD UOG 2022 (PMID: 34941003)
		<28w - For CL 16-25mm		0.118	0.087	0.08	Melamed AJOG 2016 (PMID 27365003)
		<28w - For CL <=15mm		53.3% (vs. 1.8% if >15mm)	30.3% (vs. 1.6% if >15mm)	31.4% (vs. 1.4% if >15mm)	Melamed AJOG 2016 (PMID 27365003)
				0.333	N/A		Roman AJOG 2015 (PMID: 25637840)
	DATA IN CUMULATIVE FORM	Category sample size (n)		Number of events		Perecentage
		s2	s3	s2	s3	s2	s3
	<37w - For CL >25mm	696	649	434	399	0.623563	0.614792
	<37w - For CL 16-25mm	17	46	11	32	0.647059	0.695652
	<37w - For CL <=15mm	15	33	12	26	0.8	0.787879
	<34w - For CL >25mm	696	649	81	63	0.116379	0.0970724
	<34w - For CL 16-25mm	17	46	5	14	0.294118	0.304348
	<34w - For CL <=15mm	15	33	9	18	0.6	0.545455
	<32w - For CL >25mm	696	649	37	24	0.0531609	0.03698
	<32w - For CL 16-25mm	17	46	4	9	0.235294	0.195652
	<32w - For CL <=15mm	15	33	9	17	0.6	0.515152
	<28w - For CL >25mm	696	649	11	7	0.0158046	0.0107858
	<28w - For CL 16-25mm	17	46	2	4	0.117647	0.0869565
	<28w - For CL <=15mm	15	33	8	10	0.533333	0.30303
	95% CI CALCULATION	Category sample size (n)		Number of events (x)		Proportion (p)		Non-events		A		B		C		95% CI
		s2	s3	s2	s3	s2	s3	s2	s3	s2	s3	s2	s3	s2	s3	s2	s3
	34-37w - For CL >25mm	615	586	353	336	0.573984	0.573379	262	250	709.842	675.842	48.2246	47.0898	1237.68	1179.68	0.53, 0.61	0.53, 0.61
	32-34w - For CL >25mm	659	625	44	39	0.0667678	0.0624	615	586	91.8416	81.8416	25.4113	24.0136	1325.68	1257.68	0.05, 0.09	0.05, 0.08
	28-32w - For CL >25mm	685	642	26	17	0.0379562	0.0264798	659	625	55.8416	37.8416	19.978	16.4033	1377.68	1291.68	0.03, 0.06	0.02, 0.04
	<28w - For CL >25mm	696	649	11	7	0.0158046	0.0107858	685	642	25.8416	17.8416	13.458	11.0074	1399.68	1305.68	0.01, 0.03	0.01, 0.02
	34-37w - For CL 16-25mm	12	32	6	18	0.5	0.5625	6	14	15.8416	39.8416	7.8011	11.652	31.6832	71.6832	0.25, 0.75	0.39, 0.72
	32-34w - For CL 16-25mm	13	37	1	5	0.0769231	0.135135	12	32	5.8416	13.8416	5.3798	9.0115	33.6832	81.6832	0.01, 0.33	0.06, 0.28
	28-32w - For CL 16-25mm	15	42	2	5	0.133333	0.119048	13	37	7.8416	13.8416	6.43374	9.07983	37.6832	91.6832	0.04, 0.38	0.05, 0.25
	<28w - For CL 16-25mm	17	46	2	4	0.117647	0.0869565	15	42	7.8416	11.8416	6.47109	8.41895	41.6832	99.6832	0.03, 0.34	0.03, 0.2
	34-37w - For CL <=15mm	6	15	3	8	0.5	0.533333	3	7	9.8416	19.8416	6.14878	8.49269	19.6832	37.6832	0.19, 0.81	0.3, 0.75
	32-34w - For CL <=15mm	6	16	0	1	0	0.0625	6	15	3.8416	5.8416	3.8416	5.40036	19.6832	39.6832	0, 0.39	0.01, 0.28
	28-32w - For CL <=15mm	7	23	1	7	0.142857	0.304348	6	16	5.8416	17.8416	5.2848	9.46497	21.6832	53.6832	0.03, 0.51	0.16, 0.51
	<28w - For CL <=15mm	15	33	8	10	0.533333	0.30303	7	23	19.8416	23.8416	8.49269	11.0389	37.6832	73.6832	0.3, 0.75	0.17, 0.47
	CL measurement rates calculations for TREE
	Bold = model parameter
	Highlight = Melamed source value		<= 15 mm when <= 25 mm	<= 15 mm (15)
	Sample size in (n)		0.468	0.0206
		<= 25 mm (32)	16-25 mm when <= 25 mm	16-25 mm (17)
		0.044	0.532	0.0234
	t1 (728)	32			<= 15 mm when <= 25 mm (20)
		> 25 mm (696)			0.377
		0.956	t2	<= 25 mm (53)	16-25 mm when <= 25 mm (33)
				0.076	0.623
	Total <= 25 s3	0.117		> 25 mm (643)	Screen negative (t1, t2)
	<= 25 from t2 only	0.073		0.924	0.883
	Total <= 15 s3	0.0481
	<= 15 from t2 only	0.0275
	Confidence intervals
	WILSON SCORE METHOD (95% CI)
	p (proportion)	x (n event)	n (observations)	A	B	C	95 CI
	0.044	32	728	67.8416	22.0192	1463.68	0.03, 0.06
	0.468	15	32	33.8416	11.721	71.6832	0.31, 0.64
	0.076	53	696	109.842	27.6998	1399.68	0.06, 0.1
	0.377	20	53	43.8416	14.3605	113.683	0.26, 0.51
	NORMAL DISTRIBUTION ASSUMPTION
	n*p	n*(1-p)	SE	95CI lower	95% CI upper	95% CI
	32.032	695.968	0.00760133	0.0291014	0.0588986	0.03, 0.06
	14.976	17.024	0.0882071	0.295114	0.640886	0.3, 0.64
	52.896	643.104	0.0100447	0.0563123	0.0956877	0.06, 0.1
	19.981	33.019	0.0665697	0.246523	0.507477	0.25, 0.51

## Sheet: Treatment effect
	SOURCE: Romero UOG 2022 (PMID: 34941003)
	Romero UOG 2022 - Progesterone effect calculations (Table 1)				N = sample size	E = events		N_at risk		N_at risk
	Cumulative	N_prog	E_prog	N_placebo	E_placebo	RR	Category	N_prog (a+b)	E_prog (a)	N_placebo (c+d)	E_placebo (c)	category_RR	SE	95%CI 1	95%CI 2
	< 37	52	43	43	38	0.94	34-37	28	19	15	10	1.02	0.17	0.72	1.43
	< 34	52	24	43	28	0.71	32-34	36	8	23	8	0.64	0.37	0.31	1.33
	< 32	52	16	43	20	0.66	28-32	45	9	32	9	0.71	0.37	0.34	1.47
	< 28	52	7	43	11	0.53	<28	52	7	43	11	0.53	0.4	0.24	1.16
	SOURCE: Roman AJOG 2015 (PMID: 25637840)
	Roman AJOG 2015 - Cerclage effect caclulations (CL < = 15 mm)				N = sample size	E = events		N_at risk		N_at risk
		N_cerc	E_cerc	N_control	E_control	RR		N_cerc	E_cerc	N_control	E_control	category_RR	SE	95%CI 1	95%CI 2
	< 37	32	26	39	36	0.88	34-37	16	10	8	5	1	0.26	0.6	1.67
	< 34	32	16	39	31	0.63	32-34	19	3	17	9	0.3	0.53	0.11	0.84
	< 32	32	13	39	22	0.72	28-32	26	7	26	9	0.78	0.37	0.38	1.6
	< 28	32	6	39	13	0.56	<28	32	6	39	13	0.56	0.39	0.26	1.21
	N values (i.e. number of patients with CL <= 15 mm) deduced from Table 3

## Sheet: NICU admission probabilities
	NICU admission probability SOURCE: Braun Jama Netw Open 2020 (PMID: 32556257)
	GA	Total	Admitted	Proportion
	22-29	2468	2332	0.944895
	30-33	5101	5048	0.98961
	34	4095	3848	0.939683
	35	6032	3356	0.556366
	36	12169	3076	0.252773
	37-38	81632	7340	0.0899157
	39-40	181864	11930	0.0655985
	41+	26979	2290	0.0848808
	GA_cat	Total births	Not admitted	Admitted	Proportion
	<= 28+0				1
	28+1 - 32+0				1
	32+1 - 34+0				1		SE	95% lower	95% upper
	34+1 - 37+0	22296	12016	10280	0.461069		0.00333838	0.454526	0.467612
	> 37+0	263496	244226	19270	0.073132		0.000507196	0.0721379	0.0741261
	NICU admission probability SOURCE: Sunnybrook data (FOR COMPARISON ONLY - not included in the model)
	Singletons				Twins
	GA	N	Proportion	n (calculated)	N	Proportion	n (calculated)
	<=35		1			1
	36	265	0.181	47.965	97	0.187	18.139
	37	324	0.081	26.244	71	0.085	6.035
	38	728	0.061	44.408	37	0.095	3.515
	39	989	0.067	66.263	1	0.1	0.1
	40	1173	0.079	92.667	2	0.333	0.666
	41	620	0.089	55.18	0	0
	GA_cat	Total births	Admitted	Proportion	Total births	Admitted	Proportion
	<= 28+0			1			1
	28+1 - 32+0			1			1
	32+1 - 34+0			1			1
	34+1 - 37+0
	> 37+0	3834	284.762	0.0742728	111	10.316	0.0929369

## Sheet: Stillbirth & mortality
	Stillbirth SOURCE: Cheong-See BMJ 2015 (PMID: 27599496) * see Table 1 and Appendix 5
	Weeks	No. stillbirths	No. ongoing pregnancies	Crude rate	Crude rate *1000	No. pregnancies delivered in the period	Weights in category
	26+0 - 27+6	20	26685	0.0007	0.7	438	1
	28+0 - 29+6	38	26247	0.0014	1.4	736	0.355727
	30+0 - 31+6	40	25511	0.0016	1.6	1333	0.644273
	32+0 - 33+6	49	24178	0.002	2	6348	1
	34+0 - 34+6	21	17830	0.0012	1.2	2360	0.214428
	35+0 - 35+6	12	15470	0.0008	0.8	3646	0.331274
	36+0 - 36+6	18	11824	0.0015	1.5	5000	0.454298
	37+0 - 37+6	23	6824	0.0034	3.4	4191	0.614156
	38+0 - 38+6	28	2633	0.0106	10.6	1881	0.275645
	39+0 - 39+6	7	752	0.0093	9.3	752	0.110199
	GA_cat	Category total stillbirth	Category total at risk	Total crude proportion
	<= 28+0	20	26685	0.0007
	28+1 - 32+0	78	51758	0.0015
	32+1 - 34+0	49	24178	0.002
	34+1 - 37+0	51	45124	0.0011
	> 37+0	58	10209	0.0057
	95% confidence interval (normal approximation)				Test for appropriateness of normal assumption
	GA_cat	x	n	p	n*p (all > 5)	n*(1-p) (all > 5)	SE	95 CI lower	95 CI upper	95% CI
	<= 28+0	20	26685	0.000749485	20	26665	0.000167527	0.000421132	0.00107784	0.0004, 0.0011
	28+1 - 32+0	78	51758	0.00150701	78	51680	0.000170507	0.00117282	0.00184121	0.0012, 0.0018
	32+1 - 34+0	49	24178	0.00202664	49	24129	0.000289226	0.00145975	0.00259352	0.0015, 0.0026
	34+1 - 37+0	51	45124	0.00113022	51	45073	0.000158173	0.0008202	0.00144024	0.0008, 0.0014
	> 37+0	58	10209	0.00568126	58	10151	0.000743864	0.00422329	0.00713924	0.0042, 0.0071
	GA_cat	n event (x)	n non-event (n-x)	n event, n non-event
	<= 28+0	20	26665	20, 26665
	28+1 - 32+0	78	51680	78, 51680
	32+1 - 34+0	49	24129	49, 24129
	34+1 - 37+0	51	45073	51, 45073
	> 37+0	58	10151	58, 10151
	Mortality hazard ratios SOURCE: Crump Lancet Child Adolesc Health 2019 (PMID: 30956154)
	Crump Lancet Child Adol Health 2019
			0 to < 1				Arbitrarily using upper calculation			STUDY PARAMS	0 to < 1
	Study term	Study GA	HR	95% lower	95% upper	SE (lower)	SE (upper)	diff (assymetric)		GA_cat	HR	95% CI	HR, SE
	Extremely preterm	< 28	236.32	223.81	249.54	0.028	0.028	0		<= 28+0	236.32	223.81, 249.54	236.32, 0.028
	Very preterm	28-33	32.1	30.49	33.79	0.026	0.026	0		28+1 - 32+0	32.1	30.49, 33.79	32.1, 0.026
	Late preterm	34-36	6.75	6.39	7.13	0.028	0.028	0		32+1 - 34+0	32.1	30.49, 33.79	32.1, 0.026
	Early term	37-38	1.95	1.86	2.05	0.024	0.026	0.001		34+1 - 37+0	6.75	6.39, 7.13	6.75, 0.028
	Full term	39-41	1	-	-	-	-	-		> 37+0	1	-	-
			1 to 9								1 to 9
	Study term	Study GA	HR	95% lower	95% upper	SE (lower)	SE (upper)	diff		GA_cat	HR	95% CI	HR, SE
	Extremely preterm	< 28	4.52	3.02	6.75	0.206	0.205	-0.001		<= 28+0	4.52	3.02, 6.75	4.52, 0.205
	Very preterm	28-33	3.26	2.78	3.82	0.081	0.081	0		28+1 - 32+0	3.26	2.78, 3.82	3.26, 0.081
	Late preterm	34-36	1.9	1.7	2.11	0.057	0.053	-0.003		32+1 - 34+0	3.26	2.78, 3.82	3.26, 0.081
	Early term	37-38	1.2	1.12	1.28	0.035	0.033	-0.002		34+1 - 37+0	1.9	1.7, 2.11	1.9, 0.053
	Full term	39-41	1	-	-	-	-	-		> 37+0	1	-	-
			10 to 19								10 to 19
	Study term	Study GA	HR	95% lower	95% upper	SE (lower)	SE (upper)	diff		GA_cat	HR	95% CI	HR, SE
	Extremely preterm	< 28	1.89	0.98	3.63	0.335	0.333	-0.002		<= 28+0	1.89	0.98, 3.63	1.89, 0.333
	Very preterm	28-33	1.91	1.56	2.33	0.103	0.101	-0.002		28+1 - 32+0	1.91	1.56, 2.33	1.91, 0.101
	Late preterm	34-36	1.37	1.21	1.55	0.063	0.063	0		32+1 - 34+0	1.91	1.56, 2.33	1.91, 0.101
	Early term	37-38	1.1	1.03	1.18	0.034	0.036	0.002		34+1 - 37+0	1.37	1.21, 1.55	1.37, 0.063
	Full term	39-41	1	-	-	-	-	-		> 37+0	1	-	-
			20-29								20-29
	Study term	Study GA	HR	95% lower	95% upper	SE (lower)	SE (upper)	diff		GA_cat	HR	95% CI	HR, SE
	Extremely preterm	< 28	2.12	1.26	3.59	0.265	0.269	0.003		<= 28+0	2.12	1.26, 3.59	2.12, 0.269
	Very preterm	28-33	1.42	1.19	1.7	0.09	0.092	0.002		28+1 - 32+0	1.42	1.19, 1.7	1.42, 0.092
	Late preterm	34-36	1.35	1.23	1.48	0.047	0.047	-0.001		32+1 - 34+0	1.42	1.19, 1.7	1.42, 0.092
	Early term	37-38	1.15	1.09	1.22	0.027	0.03	0.003		34+1 - 37+0	1.35	1.23, 1.48	1.35, 0.047
	Full term	39-41	1	-	-	-	-	-		> 37+0	1	-	-
			30 to 45								30 to 45
	Study term	Study GA	HR	95% lower	95% upper	SE (lower)	SE (upper)	diff		GA_cat	HR	95% CI	HR, SE
	Extremely preterm	< 28	2.04	0.92	4.55	0.406	0.409	0.003		<= 28+0	2.04	0.92, 4.55	2.04, 0.409
	Very preterm	28-33	1.48	1.17	1.87	0.12	0.119	-0.001		28+1 - 32+0	1.48	1.17, 1.87	1.48, 0.119
	Late preterm	34-36	1.22	1.07	1.39	0.067	0.067	0		32+1 - 34+0	1.48	1.17, 1.87	1.48, 0.119
	Early term	37-38	1.16	1.08	1.25	0.036	0.038	0.002		34+1 - 37+0	1.22	1.07, 1.39	1.22, 0.067
	Full term	39-41	1	-	-	-	-	-		> 37+0	1	-	-

## Sheet: Costs
	NICU costs SOURCE: Rios J Pediatrics 2021 (PMID: 32979384)								Delivery costs SOURCE: Gu JOGC 2020 (PMID: 31883751) for cesarean delivery rate; CIHI patient cost estimator for costs.
	We chose values from the highest reported GA for each category (ex. 27 weeks for the <= 28+0 group)
	GA	n	mean	min	max	sd	se		Delivery type	Details	2021-2022	2023	Inflation	1.0281
	27	1116	101757	2326	529595	61788	1849.58		Cheapest vaginal birth	All provinces	2525	2595.95
	31	2237	35699	1630	496063	30822	651.67		Typical vaginal birth	"Ontario", "Vaginal Birth with Anaesthetic without Non-Major Obstetric/Gynecologic Intervention", 18-59 yers	3964.6	4076.01
	33	2756	23450	1260	294015	24265	462.211		Typical cesarean delivery	"Ontario", "Primary Caesarean Section, no induction", "18-59 years"	6254.9	6430.66
	36	3768	14423	1260	315720	21212	345.562		Most expensive cesarean delivery		12330.6	12677.1
	36	3768	14423	1260	315720	21212	345.562
									Cesarean delivery rate	0.6
	Converstion for inflation (1.1955) 2017 to 2023								Weighted cost		5338.78	5488.8
	GA	n	mean	min	max	sd	se
	27	1116	121650	2781	633131	73868	2211.18		Ultrasound cost SOURCE: Ontario schedule of benefits 2023 and Werner Ultrasound Obstet Gynecolg 2011 (PMID: 21157771)
	31	2237	42678	1949	593043	36848	779.078
	33	2756	28034	1506	351495	29009	552.577			USD 2010	USD 2023 (39.7% cumulatrive inflation)	CAD 2023 (1.3497:1 annual exchange rate CAD:USD)
	36	3768	17243	1506	377443	25359	413.12		Maximum per Werner	300	419.21	565.96
	36	3768	17243	1506	377443	25359	413.12
	Annual costs (0-9 years) SOURCE: Johnston BMC Pediatrics 2014 (PMID: 24708755)
	Annual costs in alive state by gestational age	Inflation '12 - '23	0.2979	1.2979	Inpatient daily cost	628.49	Standard error for years 0-1 kept the same
	age	inpt_days_28	inpt_days_se_28	inpt_cost_28	inpt_cost_se_28	outpt_cost_raw_28	outpt_cost_se_raw_28	outpt_cost_28	outpt_cost_se_28	inpt_days_32	inpt_days_se_32	inpt_cost_32	inpt_cost_se_32	outpt_cost_raw_32	outpt_cost_se_raw_32	outpt_cost_32	outpt_cost_se_32	inpt_days_36	inpt_days_se_36	inpt_cost_36	inpt_cost_se_36	outpt_cost_raw_36	outpt_cost_se_raw_36	outpt_cost_36	outpt_cost_se_36
	0	8.725	3.32	7117.13	2708.18	1201.51	223.01	1559.44	289.445	4.375	1.27	3568.76	1035.96	726.67	102.99	943.145	133.671	1.2	0.17	978.86	138.67	367.07	12.87	476.42	16.704
	1	8.725	3.32	7117.13	2708.18	1201.51	223.01	1559.44	289.445	4.375	1.27	3568.76	1035.96	726.67	102.99	943.145	133.671	1.2	0.17	978.86	138.67	367.07	12.87	476.42	16.704
	2	0.89	0.21	725.99	171.3	336.17	24.82	436.315	32.2139	1.6	0.8	1305.15	652.57	277.79	16.29	360.544	21.1428	0.4	0.04	326.29	32.63	220.42	220.42	286.083	286.083
	3	0.65	0.2	530.22	163.14	280.46	22.61	364.009	29.3455	0.5	0.13	407.86	106.04	230.3	14.57	298.906	18.9104	0.26	0.02	212.09	16.31	182.21	182.21	236.49	236.49
	4	0.42	0.13	342.6	106.04	271.14	32.03	351.913	41.5717	0.35	0.08	285.5	65.26	191.5	8.69	248.548	11.2788	0.2	0.01	163.14	8.16	165.21	165.21	214.426	214.426
	5	0.5	0.19	407.86	154.99	234.18	25.9	303.942	33.6156	0.39	0.09	318.13	73.41	195.2	8.35	253.35	10.8375	0.16	0.01	130.51	8.16	154.99	154.99	201.162	201.162
	6	0.32	0.09	261.03	73.41	223.13	26.59	289.6	34.5112	0.24	0.04	195.77	32.63	163.56	7.65	212.285	9.92893	0.2	0.06	163.14	48.94	133.59	133.59	173.386	173.386
	7	0.45	0.2	367.07	163.14	212.22	27.18	275.44	35.2769	0.22	0.06	179.46	48.94	155.44	10.27	201.746	13.3294	0.17	0.03	138.67	24.47	122.36	122.36	158.811	158.811
	8	0.24	0.08	195.77	65.26	193.54	28.88	251.196	37.4834	0.19	0.05	154.99	40.79	142.84	9.5	185.392	12.33	0.1	0.01	81.57	8.16	109.91	109.91	142.652	142.652
	9	0.04	0.02	32.63	16.31	110.47	9.07	143.379	11.772	0.09	0.02	73.41	16.31	123.19	6.8	159.888	8.82572	0.1	0.02	81.57	16.31	107.13	107.13	139.044	139.044

## Sheet: Utilities
	Annual HUI3 parameters SOURCE: Saigal J Peds 2016 (PMID: 27592095) and Canadian Community Health Survey (2015-2016)
	Saigal J Pediatrics 2016 - HRQoL (table IV, adjusted)
	Ages: 12-16, 22-26, 29-36
	NSI: cerebral palsy, blindness, deafness, and microcephaly diagnosed at 3 years of age by a develop- mental pediatrician
		Intercept	Slope	Intercept SE	Slope SE
	NBW (term)	0.871	-0.02	0.022	0.013
	ELBW - NSI	0.779	-0.025	0.033	0.019
	ELBW + NSI	0.607	-0.032	0.048	0.028
	Canadian community health survey (2015-2016)
	Age	Weighted mean	SE
	80+	0.66	0.0441
	Change	0.211
	Neurosensory impairment probability SOURCE: Vohr Pediatrics 2005 (PMID: 16143580); Johnson Arch Dis Child Fetal Neonatal Ed 2015 (PMID: 25834170)
	Vohr Pediatrics 2005 (PMID: 16143580) - Table 4					Test normality assumpt. >5 good
	GA category	n	p	x	1-x	n*p	n*(1-p)	95% CI lower	95% CI upper
	22-26	910	0.446	406	504	405.86	504.14	0.41	0.48
	27-32	512	0.278	142	370	142.336	369.664	0.24	0.32
	Johnson Arch Dis Child Fetal Neonatal Ed 2015 (PMID: 25834170) - Table 2
	GA category	n	p	x	1-x	n*p	n*(1-p)	95% CI lower	95% CI upper
	32+0 - 33+6	87	0.046	4	83	4	83	0.002	0.09
	34+0 - 36+6	551	0.073	40	511	40	511	0.051	0.094
	37+0	765	0.025	19	746	19	746	0.014	0.036
